# Supplementary material for: A meta-analysis of elevated O3 effects on herbaceous plants antioxidant oxidase activity
Source: PLoS One. 2024 Jun 25;19(6):e0305688. doi: 10.1371/journal.pone.0305688 (PMC11198797; doi:10.1371/journal.pone.0305688)
Supplement: S2 File — (XLSX) [file pone.0305688.s002.xlsx]

## Sheet: MDA 
	CK-mean	CK-sd	CK-N	T-mean	T-sd	T-N	L1-Plant species	L2-O3 concentration (nmol·mol-1)	L3-Experiment duration (days)
Yang et al.,2021	2.67	0.53	3	2.73	0.22	3	ornamental herbs	80	7
	2.67	0.53	3	3.73	0.78	3	ornamental herbs	120	7
	2.67	0.53	3	4.63	0.75	3	ornamental herbs	160	7
	2.83	0.5	3	2.98	0.75	3	ornamental herbs	80	14
	2.83	0.5	3	3.17	0.81	3	ornamental herbs	120	14
	2.83	0.5	3	6.52	0.41	3	ornamental herbs	160	14
	4.6	0.28	3	4.84	0.19	3	ornamental herbs	80	21
	4.6	0.28	3	5.28	0.87	3	ornamental herbs	120	21
	4.6	0.28	3	5.99	0.9	3	ornamental herbs	160	21
Qin et al.,2020	8.48	0.04	3	14.17	1.14	3	ornamental herbs	80	7
	8.48	0.04	3	23.48	2.28	3	ornamental herbs	160	7
Zhuang et al.,2011	1.42	0.08	3	1.86	0.13	3	ornamental herbs	100	45
	1.42	0.08	3	2.15	0.13	3	ornamental herbs	150	45
	0.42	0.03	3	0.44	0.03	3	ornamental herbs	100	45
	0.42	0.03	3	0.71	0.04	3	ornamental herbs	150	45
	0.47	0.02	3	0.65	0.07	3	ornamental herbs	100	45
	0.47	0.02	3	0.81	0.05	3	ornamental herbs	150	45
Zhang et al.,2009	20.55	1.71	3	23.97	3.57	3	rice	75	14
	20.55	1.71	3	28.93	2.18	3	rice	150	14
	24.09	3.1	3	30.92	2.96	3	rice	75	42
	24.09	3.1	3	35.26	2.49	3	rice	150	42
	29.49	2.49	3	40.83	2.8	3	rice	75	56
	29.49	2.49	3	47.97	3.11	3	rice	150	56
	33.65	3.73	3	47.32	3.42	3	rice	75	63
	33.65	3.73	3	57.73	6.37	3	rice	150	63
Zhao et al.,2014	8.85	0.42	3	19.06	0.94	3	ornamental herbs	80	12
	8.85	0.42	3	19.79	0.94	3	ornamental herbs	120	12
	2.71	0.1	3	6.35	0.31	3	ornamental herbs	80	12
	2.71	0.1	3	7.08	0.42	3	ornamental herbs	120	12
	1.77	0.21	3	4.17	0.2	3	ornamental herbs	80	12
	1.77	0.21	3	4.48	0.21	3	ornamental herbs	120	12
Wang et al.,2019	3.56	0.05	3	3.6	0	3	ornamental herbs	80	7
	3.56	0.05	3	3.81	0.07	3	ornamental herbs	120	7
	3.56	0.05	3	4.15	0.11	3	ornamental herbs	160	7
	3.76	0.21	3	5.97	0.09	3	ornamental herbs	80	14
	3.76	0.21	3	6.41	0.07	3	ornamental herbs	120	14
	3.76	0.21	3	6.57	0.27	3	ornamental herbs	160	14
Yang et al.,2017	12.42	1.54	3	14.6	1.47	3	ornamental herbs	100	55
	12.42	1.54	3	15.09	1.47	3	ornamental herbs	160	55
	6.46	0.77	3	7.93	1.82	3	ornamental herbs	100	76
	6.46	0.77	3	8.28	0.77	3	ornamental herbs	160	76
	4.07	0.49	3	9.33	0.7	3	ornamental herbs	100	55
	4.07	0.49	3	8.14	1.47	3	ornamental herbs	160	55
Yang et al.,2018	3.6	0.55	3	4.46	0.55	3	ornamental herbs	80	40
	6.03	0.23	3	7.2	0.47	3	ornamental herbs	80	80
	13.62	0.31	3	15.18	0.31	3	ornamental herbs	80	120
	3.81	0.44	3	4.78	0.62	3	ornamental herbs	80	40
	7.79	0.8	3	8.67	0.8	3	ornamental herbs	80	80
	15.84	0.35	3	17.17	0.53	3	ornamental herbs	80	120
	4.93	0.83	3	6.28	0.64	3	ornamental herbs	80	40
	6.49	0.51	3	7.33	0.9	3	ornamental herbs	80	80
	14.19	0.13	3	15.54	0.51	3	ornamental herbs	80	120
Zhuang et al.,2011	0.65	0.04	3	0.66	0.03	3	ornamental herbs	50	90
	0.65	0.04	3	0.9	0.1	3	ornamental herbs	100	90
	0.65	0.04	3	1	0.07	3	ornamental herbs	150	90
	0.59	0.01	3	0.6	0.03	3	ornamental herbs	50	90
	0.59	0.01	3	0.71	0.06	3	ornamental herbs	100	90
	0.59	0.01	3	0.76	0.08	3	ornamental herbs	150	90
Zhang et al.,2008	26.4	6.16	3	26.38	2.73	3	rice	75	14
	32.47	2.4	3	35.19	4.8	3	rice	75	42
	36.84	4.11	3	41.96	6.16	3	rice	75	56
	41.9	3.76	3	47.69	6.17	3	rice	75	63
Zheng et al.,2010	34.36	2.56	3	59.49	5.13	3	wheat	150	17
	23.59	1.54	3	50.77	14.36	3	wheat	150	34
	32.82	1.54	3	62.56	1.54	3	wheat	150	44
	51.79	1.03	3	97.44	2.05	3	wheat	150	60
	63.59	4.62	3	95.38	3.6	3	wheat	150	67
Feng et al.,2010	61.66	6.3	3	77.32	14.65	3	wheat	52	170
	55.2	11.52	3	88.64	25.13	3	wheat	52	170
	56.05	17.85	3	62.28	8.37	3	wheat	52	170
	56.9	10.48	3	103.97	11.52	3	wheat	52	170
	57.76	8.38	3	119.47	27.24	3	wheat	52	170
Wu et al.,2018	0.19	0.01	3	0.34	0.01	3	ornamental herbs	80	12
	0.19	0.01	3	0.48	0.04	3	ornamental herbs	120	12
	0.19	0.01	3	0.34	0.01	3	ornamental herbs	80	12
	0.19	0.01	3	0.41	0.07	3	ornamental herbs	120	12
Ping et al.,2017	3.02	0.28	3	4.11	0.37	3	ornamental herbs	80	7
	3.02	0.28	3	5.3	0.18	3	ornamental herbs	160	7
	2.83	0.28	3	13.89	1.09	3	ornamental herbs	80	14
	2.83	0.28	3	8.13	0.46	3	ornamental herbs	160	14
Xu et al.,2008	0.5	0.01	3	0.58	0.02	3	wheat	90	23
	0.58	0.02	3	0.67	0.01	3	wheat	90	36
Zheng et al.,2005	1.6	0.18	5	1.62	0.16	5	wheat	50	12
	1.6	0.18	5	4.42	0.25	5	wheat	100	12
	1.6	0.18	5	5.91	0.57	5	wheat	200	12
	0.93	0.15	5	0.87	0.13	5	wheat	50	27
	0.93	0.15	5	2.42	0.13	5	wheat	100	27
	0.93	0.15	5	4.72	0.26	5	wheat	200	27
	0.7	0.14	5	0.82	0.13	5	wheat	50	39
	0.7	0.14	5	1.41	0.18	5	wheat	100	39
	0.7	0.14	5	2.85	0.16	5	wheat	200	39
	4.07	0.15	3	4.94	0.17	3	rice	50	56
	4.07	0.15	3	5.35	0.32	3	rice	100	56
	4.07	0.15	3	6.26	0.42	3	rice	200	56
Liu et al.,2015	0.12	0.02	3	0.3	0.17	3	wheat	80	22
	0.12	0.02	3	0.87	0.12	3	wheat	120	22
	0.61	0.1	3	0.35	0.08	3	wheat	80	38
	0.61	0.1	3	0.96	0.19	3	wheat	120	38
Zhang et al.,2020	22.4	6.27	3	42.3	11.14	3	ornamental herbs	100	10
	26.35	0.35	3	55.31	8.71	3	ornamental herbs	100	10
Xu et al.,2022	3.96	0.41	3	5.27	0.74	3	ornamental herbs	80	14
	3.96	0.41	3	6.05	0.49	3	ornamental herbs	80	14
	3.41	0.97	3	5.08	0.07	3	ornamental herbs	160	14
	3.41	0.97	3	6.54	0.78	3	ornamental herbs	160	14
Yoshiaki et al.,2013	43.41	7.76	3	61.86	2.27	3	rice	150	0.5
	45.34	4.86	3	66.4	3.88	3	rice	150	1
	45.34	4.86	3	62.51	3.24	3	rice	150	2
Jin et al.,2000	25.4	2.54	4	32.49	3.249	4	rice	50	10
	25.4	2.54	4	35.74	3.574	4	rice	100	10
	25.4	2.54	4	43.45	4.345	4	rice	200	10
	30.66	3.066	4	33.91	3.391	4	rice	50	30
	30.66	3.066	4	41.22	4.122	4	rice	100	30
	30.66	3.066	4	49.13	4.913	4	rice	200	30
	29.04	2.904	4	33.91	3.391	4	rice	50	49
	29.04	2.904	4	40.2	4.02	4	rice	100	49
	29.04	2.904	4	50.79	5.079	4	rice	200	49
	37.97	3.797	4	38.58	3.858	4	rice	50	58
	37.97	3.797	4	43.25	4.325	4	rice	100	58
	37.97	3.797	4	58.07	5.807	4	rice	200	58
	49.14	4.914	4	49.75	4.975	4	rice	50	59
	49.14	4.914	4	52.99	5.299	4	rice	100	59
	49.14	4.914	4	66.19	6.619	4	rice	200	59
Jin et al.,2000	19.62	1.962	3	21.52	2.152	3	wheat	50	10
	19.62	1.962	3	35.27	3.527	3	wheat	100	10
	19.62	1.962	3	43.67	4.367	3	wheat	200	10
	39.87	3.987	3	44.68	4.468	3	wheat	50	25
	39.87	3.987	3	70.89	7.089	3	wheat	100	25
	39.87	3.987	3	99.37	9.937	3	wheat	200	25
	70.25	7.025	3	84.18	8.418	3	wheat	50	41
	70.25	7.025	3	162.66	16.266	3	wheat	100	41
	70.25	7.025	3	189.24	18.924	3	wheat	200	41
Xiong et al.,2018	4.22	0.42	3	8.54	0.64	3	ornamental herbs	100	2
	3.89	2.82	3	10.59	1.3	3	ornamental herbs	100	2
Zheng et al.,2006	4.02	0.38	3	4.9	0.4	3	rice	50	65
	4.02	0.38	3	5.35	0.58	3	rice	100	65
	4.02	0.38	3	6.23	0.86	3	rice	200	65

## Sheet: SOD
	CK-mean	CK-sd	CK-N	T-mean	T-sd	T-N	L1-Plant species	L2-O3 concentration (nmol·mol-1)	L3-Experiment duration (days)
Zhuang et al.,2011	743.33	88.81	3	953.8	48.45	3	ornamental herbs	100	45
	743.33	88.81	3	1479.1	32.29	3	ornamental herbs	150	45
	850.99	64.57	3	1013.02	48.43	3	ornamental herbs	100	45
	850.99	64.57	3	1497.89	32.28	3	ornamental herbs	150	45
	764.86	153.36	3	1128.69	32.31	3	ornamental herbs	100	45
	764.86	153.36	3	1532.9	80.72	3	ornamental herbs	150	45
Zhao et al.,2015	71.34	3.31	3	122.77	5.8	3	ornamental herbs	80	12
	71.34	3.31	3	104.52	4.14	3	ornamental herbs	120	12
	71.34	3.31	3	78.8	4.98	3	ornamental herbs	160	12
	69.68	3.32	3	116.96	4.98	3	ornamental herbs	80	12
	69.68	3.32	3	158.43	8.29	3	ornamental herbs	120	12
	69.68	3.32	3	107	4.15	3	ornamental herbs	160	12
Yang et al.,2021	155.56	35.5	3	167.4	28.74	3	ornamental herbs	80	7
	155.56	35.5	3	189.37	32.13	3	ornamental herbs	120	7
	155.56	35.5	3	221.5	13.52	3	ornamental herbs	160	7
	158.94	30.43	3	177.54	15.21	3	ornamental herbs	80	14
	158.94	30.43	3	194.44	6.77	3	ornamental herbs	120	14
	158.94	30.43	3	240.1	23.67	3	ornamental herbs	160	14
	165.7	8.46	3	128.5	21.98	3	ornamental herbs	80	21
	165.7	8.46	3	109.9	11.84	3	ornamental herbs	160	21
	121.15	23.56	3	127.89	16.82	3	ornamental herbs	80	7
	121.15	23.56	3	265.87	21.87	3	ornamental herbs	120	7
	121.15	23.56	3	296.15	15.15	3	ornamental herbs	160	7
	151.44	62.26	3	158.17	10.53	3	ornamental herbs	80	14
	151.44	62.26	3	176.68	48.8	3	ornamental herbs	120	14
	151.44	62.26	3	185.1	18.51	3	ornamental herbs	160	14
	141.35	18.51	3	107.7	15.14	3	ornamental herbs	160	21
Qin et al.,2020	750.52	105.84	3	1145.02	52.92	3	ornamental herbs	160	7
Wang et al.,2019	1244.44	41.49	3	1187.41	10.37	3	ornamental herbs	160	7
	1137.78	51.85	3	1073.33	62.23	3	ornamental herbs	160	7
	1213.33	82.97	3	980	31.11	3	ornamental herbs	160	14
Yang et al.,2018	180	8.54	3	268.29	13.41	3	ornamental herbs	80	40
	186.59	13.41	3	139.02	23.17	3	ornamental herbs	80	80
	136.45	9.68	3	205.16	5.81	3	ornamental herbs	80	40
	102.58	17.42	3	97.74	9.68	3	ornamental herbs	80	80
	33.87	0.97	3	27.1	3.29	3	ornamental herbs	80	120
	121.54	0.08	3	181.22	4.616	3	ornamental herbs	80	40
	270.12	19.44	3	207.13	9.72	3	ornamental herbs	80	80
	38.54	1.2	3	27.78	3.64	3	ornamental herbs	80	120
Zhuang et al.,2011	1227.33	95.23	3	892.74	17.9	3	ornamental herbs	150	90
	966	89.3	3	464.98	47.49	3	ornamental herbs	150	90
Zhang et al.,2008	76.58	16.55	3	96.67	13.22	3	rice	75	14
	84.02	9.95	3	127.3	23.16	3	rice	75	42
	253.72	39.76	3	386.38	19.87	3	rice	75	56
	274.42	56.29	3	383.9	82.78	3	rice	75	63
Wu et al.,2018	164.67	2.99	3	178.14	3	3	ornamental herbs	80	12
	164.67	2.99	3	209.58	22.46	3	ornamental herbs	120	12
	169.16	3.06	3	185.63	4.49	3	ornamental herbs	80	12
	169.16	3.06	3	166.17	22.45	3	ornamental herbs	120	12
Feng et al.,2016	412.04	20.82	3	428.45	45.88	3	wheat	52	170
	464.69	12.5	3	464.46	37.5	3	wheat	52	170
	480.61	45.81	3	347.04	37.49	3	wheat	52	170
Wang et al.,2014	0.7	0.04	3	0.88	0.05	3	wheat	60	45
	1.11	0.1	3	0.76	0.07	3	wheat	60	57
	0.94	0.17	3	1.04	0.47	3	wheat	60	69
	1.04	0.04	3	0.81	0.03	3	wheat	60	77
	1.36	0.05	3	1.51	0.06	3	wheat	60	45
	1.84	0.21	3	1.24	0.17	3	wheat	60	57
	1.92	0.2	3	1.14	0.15	3	wheat	60	77
Zhang et al.,2009	82.13	8.84	3	55.6	10.1	3	rice	60	14
	122.56	8.85	3	130.14	24.01	3	rice	75	42
	122.56	8.85	3	276.72	22.74	3	rice	150	42
	108.67	16.42	3	169.31	22.76	3	rice	75	56
	108.67	16.42	3	164.26	45.49	3	rice	150	56
	94.77	5.05	3	89.71	5.06	3	rice	75	63
	94.77	5.05	3	68.23	1.27	3	rice	150	63
Wu et al.,2011	51.09	1.15	3	67.75	1.15	3	wheat	100	3
	51.09	1.15	3	68.36	1.71	3	wheat	150	3
	67.83	1.72	3	82.77	1.72	3	wheat	100	14
	67.83	1.72	3	86.8	1.15	3	wheat	150	14
	101.78	4.01	3	116.72	4.59	3	wheat	100	26
	101.78	4.01	3	105.84	2.29	3	wheat	150	26
	67.13	2.3	3	74.59	2.3	3	wheat	100	41
	67.13	2.3	3	72.3	2.29	3	wheat	150	41
	85.49	1.15	3	89.51	0.57	3	wheat	100	53
	68.85	1.15	3	46.48	1.72	3	wheat	150	62
	67.13	2.3	3	81.48	2.86	3	wheat	100	1
	67.13	2.3	3	86.07	1.14	3	wheat	150	1
	81.48	2.86	3	93.52	1.73	3	wheat	100	16
	81.48	2.86	3	99.26	2.3	3	wheat	150	16
	111.89	5.73	3	123.93	1.73	3	wheat	100	45
	111.89	5.73	3	115.33	3.44	3	wheat	150	45
	83.2	2.87	3	82.62	2.87	3	wheat	100	60
	83.2	2.87	3	81.48	2.86	3	wheat	150	60
	97.54	1.72	3	98.11	1.15	3	wheat	100	66
	64.84	1.14	3	51.64	2.29	3	wheat	150	88
Ping et al.,2017	198.99	5.33	3	229.19	10.66	3	ornamental herbs	90	7
	198.99	5.33	3	262.94	5.33	3	ornamental herbs	160	7
	200.76	5.33	3	255.84	3.56	3	ornamental herbs	90	14
	200.76	5.33	3	310.91	3.56	3	ornamental herbs	160	14
Xu et al.,2008	4479.17	52.08	3	3984.38	182.29	3	wheat	90	23
	4062.5	52.08	3	3541.67	182.29	3	wheat	90	36
Zhang et al.,2020	0.47	0.04	3	0.73	0.08	3	wheat	100	10
	0.74	0.12	3	0.8	0.11	3	rice	100	10
Liu et al.,2015	74.74	2.11	3	52.63	12.63	3	wheat	80	22
	74.74	2.11	3	50.53	5.26	3	wheat	120	22
	43.58	3.13	3	61.7	5.24	3	wheat	80	38
	43.58	3.13	3	45.13	3.11	3	wheat	120	38
Xu et al.,2022	99.41	10	3	176.34	5.92	3	ornamental herbs	80	14
	99.41	10	3	211.13	7.49	3	ornamental herbs	160	14
	168.47	7.47	3	200.34	7.44	3	ornamental herbs	80	14
	168.47	7.47	3	247.12	14.99	3	ornamental herbs	160	14
Wang et al.,2019	0.78	0.03	3	0.73	0.04	3	rice	60	48
	0.69	0.05	3	0.75	0.04	3	rice	60	64
	0.77	0.05	3	0.91	0.02	3	rice	60	75
	1.17	0.03	3	1.14	0.06	3	rice	60	85
Xiong et al.,2018	243.9	78.06	3	702.44	195.12	3	ornamental herbs	100	2
	634.15	156.1	3	770.73	175.62	3	ornamental herbs	100	2
Zheng et al.,2006	135.16	79.5	3	257.07	116.6	3	rice	50	65
	135.16	79.5	3	172.26	163.22	3	rice	100	65
	135.16	79.5	3	124.56	111.3	3	rice	200	65

## Sheet: POD
	CK-mean	CK-sd	CK-N	T-mean	T-sd	T-N	L1-Plant species	L2-O3 concentration (nmol·mol-1)	L3-Experiment duration (days)
Zhuang et al.,2011	24888.9	711.1	3	21333.3	1066.7	3	ornamental herbs	100	45
	24888.9	711.1	3	17244.4	1600	3	ornamental herbs	150	45
	29155.6	711.1	3	30222.2	355.6	3	ornamental herbs	100	45
	29155.6	711.1	3	37155.6	533.3	3	ornamental herbs	150	45
	9600	355.56	3	13333.3	711.1	3	ornamental herbs	100	45
	9600	355.56	3	13688.9	1066.7	3	ornamental herbs	150	45
Zhao et al.,2015	3.5	0.17	3	4.67	0.25	3	ornamental herbs	80	12
	3.5	0.17	3	3.63	0.18	3	ornamental herbs	120	12
	3.5	0.17	3	3.22	0.16	3	ornamental herbs	160	12
	4.78	0.24	3	7	0.34	3	ornamental herbs	80	12
	4.78	0.24	3	7.48	0.4	3	ornamental herbs	120	12
	4.78	0.24	3	4.71	0.21	3	ornamental herbs	160	12
Yang et al.,2021	40.57	1.92	3	43.64	2.29	3	ornamental herbs	80	7
	40.57	1.92	3	29.09	1.91	3	ornamental herbs	160	7
	45.93	6.13	3	19.9	0.77	3	ornamental herbs	120	14
	32.15	0.77	3	27.94	2.3	3	ornamental herbs	80	21
	254.55	10.04	3	231.1	11.72	3	ornamental herbs	160	7
	135.65	3.35	3	88.76	6.69	3	ornamental herbs	160	14
	160.77	8.37	3	108.85	15.07	3	ornamental herbs	120	21
Qin et al.,2020	108.96	6.01	3	230.38	9.45	3	ornamental herbs	160	7
Yang et al.,2018	179.43	8	3	246.86	6.86	3	ornamental herbs	80	40
	124.57	11.43	3	101.71	10.29	3	ornamental herbs	80	80
	106.29	3.43	3	75.43	3.43	3	ornamental herbs	80	120
	84.45	1.13	3	124.7	5.67	3	ornamental herbs	80	40
	65.75	3.97	3	56.11	5.67	3	ornamental herbs	80	80
	57.81	2.27	3	42.51	3.4	3	ornamental herbs	80	120
	184.62	24.29	3	251.42	12.15	3	ornamental herbs	80	40
	173.68	19.43	3	142.11	3.64	3	ornamental herbs	80	80
	140.98	15.79	3	102.02	2.43	3	ornamental herbs	80	120
Zhuang et al.,2011	13461.5	76.93	3	16666.7	1410.2	3	ornamental herbs	50	90
	13461.5	76.93	3	17307.7	1153.8	3	ornamental herbs	100	90
	13461.5	76.93	3	21794.9	717.4	3	ornamental herbs	150	90
	22948.7	1666.7	3	24615.4	384.6	3	ornamental herbs	50	90
	22948.7	1666.7	3	27307.7	897.4	3	ornamental herbs	100	90
	22948.7	1666.7	3	28846.2	1538.4	3	ornamental herbs	150	90
Zhang et al.,2008	11.81	2.15	3	15.57	3.22	3	rice	75	14
	5.37	0.53	3	9.13	1.07	3	rice	75	42
	13.42	1.61	3	31.68	2.68	3	rice	75	56
	19.33	2.15	3	55.3	18.26	3	rice	75	63
Feng et al.,2016	632.56	13.95	3	530.23	181.4	3	wheat	52	170
	325.58	51.16	3	372.09	46.52	3	wheat	52	170
	288.37	37.21	3	400	10.233	3	wheat	52	170
	283.72	83.72	3	339.54	46.51	3	wheat	52	170
	376.74	65.12	3	418.61	65.11	3	wheat	52	170
Wang et al.,2014	1.33	0.14	3	0.94	0.06	3	wheat	60	45
	1.53	0.14	3	1.9	0.07	3	wheat	60	57
	2.04	0.06	3	1.49	0.12	3	wheat	60	69
	2.16	0.23	3	1.33	0.18	3	wheat	60	77
Zhang et al.,2009	157.19	25.27	3	214.74	32.28	3	rice	75	14
	157.19	25.27	3	238.6	18.24	3	rice	150	14
	204.91	28.07	3	261.05	32.28	3	rice	75	42
	204.91	28.07	3	324.21	53.33	3	rice	150	42
	105.26	15.44	3	218.95	23.86	3	rice	75	56
	105.26	15.44	3	218.95	14.03	3	rice	150	56
	158.6	23.86	3	172.63	18.25	3	rice	75	63
	158.6	23.86	3	193.68	5.62	3	rice	150	63
Wu et al.,2011	43.15	2.49	3	46.98	1.15	3	wheat	100	3
	43.15	2.49	3	54.36	2.07	3	wheat	150	3
	47.3	0.83	3	50.62	0.83	3	wheat	100	14
	47.3	0.83	3	62.66	2.07	3	wheat	150	14
	54.36	2.07	3	54.36	1.66	3	wheat	100	26
	54.36	2.07	3	71.78	2.08	3	wheat	150	26
	63.49	1.24	3	70.95	1.66	3	wheat	100	41
	63.49	1.24	3	28.22	1.24	3	wheat	150	41
	85.06	1.31	3	88.38	1.25	3	wheat	100	53
	48.13	1.66	3	43.57	2.07	3	wheat	100	62
	53.58	2.48	3	57.06	0.2	3	wheat	100	1
	53.58	2.48	3	64.53	2.47	3	wheat	150	1
	60.1	0.5	3	64.58	2.98	3	wheat	100	16
	60.1	0.5	3	77.5	0.99	3	wheat	150	16
	72.08	1.5	3	75.58	2.98	3	wheat	100	45
	72.08	1.5	3	89.49	2.97	3	wheat	150	45
	86.55	1.98	3	96.49	1.98	3	wheat	100	60
	95.07	1.48	3	25.68	0.99	3	wheat	150	66
	45.06	1.49	3	48.56	1.48	3	wheat	100	88
	45.06	1.49	3	23.78	2.98	3	wheat	150	88
Ping et al.,2017	44.42	1.78	3	120.81	1.78	3	ornamental herbs	90	7
	44.42	1.78	3	202.54	7.11	3	ornamental herbs	160	7
	55.08	3.55	3	271.83	14.21	3	ornamental herbs	90	14
	55.08	3.55	3	291.37	10.66	3	ornamental herbs	160	14
Xu et al.,2008	1.15	0.05	3	0.87	0.15	3	wheat	90	36
Scebba et al.,2003	12.34	0.55	3	8.58	0	3	ornamental herbs	150	0.125
Zhang et al.,2020	7.6	1.82	3	24.29	3.86	3	rice	100	10
Liu et al.,2015	0.24	0.04	3	0.45	0.2	3	wheat	120	22
	1.35	0.06	3	2.51	0.25	3	wheat	120	38
Su et al.,2017	1.51	0.21	3	3.48	1.2	3	ornamental herbs	85	30
	2	0.99	3	3.91	1.69	3	ornamental herbs	85	30
Xu et al.,2022	5.1	0.3	3	11.4	0.9	3	ornamental herbs	80	14
	5.1	0.3	3	17.1	1.75	3	ornamental herbs	160	14
	5.55	0.3	3	15	1.95	3	ornamental herbs	80	14
	5.55	0.3	3	26.55	1.65	3	ornamental herbs	160	14
Xiong et al.,2018	20.55	9.86	3	15.44	1.18	3	ornamental herbs	100	2
	16.7	15.38	3	17.9	11.46	3	ornamental herbs	100	2
Zheng et al.,2006	9.54	6.36	3	38.8	4.24	3	rice	50	65
	9.54	6.36	3	48.13	7.2	3	rice	100	65
	9.54	6.36	3	51.31	3.82	3	rice	200	65
